# Supplementary material for: Recovery of Bioactive Constituents from Olive Leaf Pruning Waste of Five Different Cultivars: A Comparison of Green Extraction Techniques to Maximize Health Benefits
Source: Foods. 2025 Jan 17;14(2):297. doi: 10.3390/foods14020297 (PMC11765081; doi:10.3390/foods14020297)
Supplement: Supplementary file 1 [file foods-14-00297-s001.zip]

Archive with 1 entries (1 files):
- foods-3414149-supplementary.pdf
